# Supplementary material for: Histopathologic and immunohistochemical features of capsular tissue around failed Ahmed glaucoma valves
Source: PLoS One. 2017 Nov 9;12(11):e0187506. doi: 10.1371/journal.pone.0187506 (PMC5679546; doi:10.1371/journal.pone.0187506)
Supplement: S2 Table — (XLSX) [file pone.0187506.s002.xlsx]

## Sheet: MinimalDataSet
		Table 2 parameters							Table 3 parameters
									Mean Values														Average cell count
s no	group	age	iop	revision	innerthi	outerthi	durfoloup	finaliop	coll1out	coll1in	coll3out	coll3in	decout	decin	lumout	lumin	chondout	chonin	aggout	aggin	keratout	kerin	actavg	tgfavg
Case 1	1	8	28	4	120	87.1	5.87	16	144.594	161.585	144.864	208.216	191.383	199.477	.	.	149.254	168.795	.	.	.	.	50	94.5
Case 2	1	19	39	39	171.1	304	5.14	30	160.992	169.583	130.759	208.391	152.206	186.732	157.754	166.084	162.23	216.421	224.567	225.784	196.461	199.148	34	152.9
Case 3	1	5	50	4	626.5	569.2	13.52	10	146.731	158.608	151.197	177.019	99.304	126.619	145.425	191.694	144.993	221.713	190.183	197.54	189.216	197.134	17	223.5
Case 4	1	4	59	3	596	563.9	16	46	166.622	172.764	158.884	177.788	86.174	159.664	121.287	166.159	135.801	214.33	196.29	202.857	187.756	196.104	3	.
Case 5	1	5	35	7	430.5	335	3.44	26	167.782	167.842	117.877	138.049	114.844	171.323	168.13	197.486	133.808	204.408	201.284	204.749	192.436	198.663	14	175.4
Case 6	1	58	55	8	593.4	550.4	8.31	12	119.92	150.788	173.393	190.233	80.644	124.071	117.243	163.791	159.812	224.182	239.872	240.3	189.998	195.675	25	229.3
Case 7	1	8	30	7	317	279.8	9.7	14	178.141	198.945	126.107	198.738	150.477	222.611	147.285	207.652	149.352	216.455	207.146	211.241	196.319	200.23	19	168.3
Case 8	1	20	38	3	368.8	336	7.21	24	178.908	189.694	134.205	156.704	83.017	145.585	106.572	153.502	182.351	220.961	221.496	229.324	203.241	210.387	14	287.8
Case 9	1	41	38	25	617.2	601.9	12.39	28	105.881	181.545	152.702	210.908	134.822	205.126	132.619	209.766	176.335	217.294	213.566	219.071	197.053	209.759	29	.
Case 10	1	9	30	53	480.8	394.6	10.35	29	158.125	174.179	125.277	162.149	132.061	190.897	171.627	184.183	180.517	213.707	217.042	217.548	196.211	200.198	17	.
Case 11	1	21	53	19	224.1	154.8	11.08	15.5	170.384	183.78	146.975	193.23	128.364	208.427	118.652	189.146	164.069	212.148	216.567	219.493	198.362	200.549	26	275
Case 12	1	8	19	156	336.6	324.6	1.84	25	155.37	192.08	146.398	166.116	202.05	225.204	167.859	196.246	138.825	184.707	208.644	211.279	197.636	198.105	9	.
Case 13	1	1	30	150	759.8	577.2	0.03	26	176.028	199.749	132.828	176.072	.	.	.	.	154.862	199.779	.	.	.	.	.	197.3
Case 14	1	3	37	44	581.8	426.6	6.5	18	183.8	200.646	151.745	215.612	149.967	221.933	159.949	213.919	187.585	235.507	182.244	183.368	184.221	191.083	3	243.2
Control 1	2	1	.	.	.	.	.	.	153.029	173.562	78.525	90.233	74.381	135.813	147.385	194.285	201.107	210.034	218.894	219.041	189.952	196.399	12.5	135.5
Control 2	2	25	.	.	.	.	.	.	153.083	157.733	64.71	66.485	69.702	134.085	140.131	148.678	161.735	184.423	201.068	204.146	195.241	209.432	7	244.7
Control 3	2	18	.	.	.	.	.	.	196.565	205.335	193.472	222.272	179.217	205.381	152.64	184.32	106.124	200.293	219.787	220.303	193.657	193.933	3.5	43.5
Control 4	2	24	.	.	.	.	.	.	174.965	191.144	60.733	64.627	109.941	141.674	.	.	183.423	206.896	204.965	215.7	202.651	205.528	22.8	12.3
Control 5	2	86	.	.	.	.	.	.	149.173	173.624	100.242	106.766	78.885	102.894	104.794	106.467	199.515	222.053	219.74	221.689	189.187	204.298	15.8	46.8
Control 6	2	76	.	.	.	.	.	.	193.746	204.119	161.113	173.906	140.477	161.844	142.986	158.899	202.784	230.196	214.567	222.364	150.23	188.12	2	81.9
Control 7	2	18	.	.	.	.	.	.	196.439	205.55	67.278	131.56	102.68	196.909	132.642	171.712	177.115	208.53	217.317	223.104	187.584	189.08	2	105.4
Control 8	2	64	.	.	.	.	.	.	150.173	161.307	81.983	136.783	170.74	199.958	158.665	193.287	133.667	218.059	187.965	189.307	164.368	172.968	2	35.5
